# Supplementary material for: Mapping and Validation of qHD7b: Major Heading-Date QTL Functions Mainly under Long-Day Conditions
Source: Plants (Basel). 2022 Sep 1;11(17):2288. doi: 10.3390/plants11172288 (PMC9459803; doi:10.3390/plants11172288)
Supplement: Supplementary file 1 [file plants-11-02288-s001.zip]

Archive with 1 entries (1 files):
- plants-1814425-supplementary.pdf
